# Supplementary material for: Orbital-symmetry effects on magnetic exchange in open-shell nanographenes
Source: Nat Commun. 2023 Aug 9;14:4802. doi: 10.1038/s41467-023-40542-0 (PMC10412602; doi:10.1038/s41467-023-40542-0)
Supplement: Supplementary file 3 — Source data [file 41467_2023_40542_MOESM3_ESM.xlsx]

## Sheet: Figure3
Figure 4b left D1								Figure 4b middle D2							Figure 4b right D3
Bias	Au(111)	1red	2blue	3green				Bias	Au(111)	1red	2blue	3green			Bias	Au(111)	1red	2blue	3green
-200	5.75447	5.86215	5.4206	5.86215				-200	5.46844	3.58465	13.7424	11.0087			-200	7.46313	10.5427	5.71289	10.6433
-196.61	5.77973	6.08083	5.29764	6.08083				-196.61	5.33517	3.50061	13.8024	11.2799			-196.61	7.46661	10.5752	5.66311	10.1358
-193.22	5.68573	6.13492	5.28336	6.13492				-193.22	5.4664	3.36877	14.0521	11.2966			-193.22	7.48578	10.4839	5.57827	10.2513
-189.831	5.79562	6.07717	5.53197	6.07717				-189.831	5.43379	3.42396	14.0802	11.4588			-189.831	7.51874	10.4846	5.66216	10.1261
-186.441	5.84163	5.98911	5.25055	5.98911				-186.441	5.44293	3.46225	14.4651	11.6058			-186.441	7.44758	10.3087	5.67673	10.5371
-183.051	5.80058	6.03232	5.27104	6.03232				-183.051	5.28029	3.42422	14.0054	11.477			-183.051	7.41302	10.2346	5.79886	9.98709
-179.661	5.74772	6.11765	5.07905	6.11765				-179.661	5.21182	3.30949	14.4113	11.6235			-179.661	7.39931	10.4813	5.79474	10.0373
-176.271	5.76351	5.92769	5.41383	5.92769				-176.271	5.25634	3.2584	14.3817	11.8281			-176.271	7.36318	10.3049	5.86669	10.104
-172.881	5.69966	5.91882	5.31861	5.91882				-172.881	5.24514	3.44156	14.4884	11.8431			-172.881	7.37585	10.2255	5.76569	10.1882
-169.492	5.77808	5.95994	5.19063	5.95994				-169.492	5.348	3.50228	14.7809	12.1621			-169.492	7.48242	10.3662	5.84978	9.97866
-166.102	5.7322	5.84197	5.13705	5.84197				-166.102	5.27684	3.51461	15.011	12.5579			-166.102	7.46361	10.2244	5.73618	9.8957
-162.712	5.63742	5.77498	5.3193	5.77498				-162.712	5.2115	3.4623	15.2643	12.4542			-162.712	7.41664	10.2182	5.82492	9.87993
-159.322	5.56283	5.78523	5.47228	5.78523				-159.322	5.35871	3.35823	15.5573	12.4973			-159.322	7.45001	10.3192	5.77204	10.1711
-155.932	5.4251	5.74755	5.11669	5.74755				-155.932	5.19221	3.3863	15.3437	11.9889			-155.932	7.25198	10.1771	5.59358	9.78935
-152.542	5.47798	5.65697	4.98876	5.65697				-152.542	5.11183	3.32271	15.108	11.3619			-152.542	7.09713	9.9647	5.49326	9.67991
-149.153	5.36962	5.7178	5.13321	5.7178				-149.153	5.2061	3.42477	14.4046	10.8098			-149.153	7.12752	9.91644	5.52297	9.66853
-145.763	5.4734	5.6949	4.94999	5.6949				-145.763	5.09144	3.39049	13.5797	10.0045			-145.763	6.98645	9.81313	5.42938	9.70998
-142.373	5.39281	5.68838	4.86232	5.68838				-142.373	5.09794	3.37083	12.5895	9.47896			-142.373	6.92927	9.72216	5.35729	9.71483
-138.983	5.35285	5.47662	4.94655	5.47662				-138.983	5.1185	3.36575	11.7432	9.13343			-138.983	6.84799	9.90049	5.37612	9.78049
-135.593	5.3799	5.49949	4.9546	5.49949				-135.593	4.99405	3.36661	10.8618	8.57965			-135.593	6.76285	9.83507	5.36675	9.48933
-132.203	5.39153	5.55118	4.87009	5.55118				-132.203	4.97088	3.31264	10.3034	8.36768			-132.203	6.62375	9.70023	5.36662	9.62046
-128.814	5.33693	5.61335	4.78151	5.61335				-128.814	5.09958	3.4514	9.71794	8.02561			-128.814	6.53777	9.61165	5.27774	9.15809
-125.424	5.27436	5.49413	4.59494	5.49413				-125.424	5.09854	3.4939	8.92357	7.64643			-125.424	6.45289	9.55958	5.21733	9.51827
-122.034	5.20728	5.40416	4.84119	5.40416				-122.034	5.17916	3.23766	8.47398	7.34405			-122.034	6.36755	9.60116	5.26641	9.36157
-118.644	5.28186	5.48204	4.98484	5.48204				-118.644	5.30645	3.33208	8.24105	7.1388			-118.644	6.37568	9.52223	5.04643	9.24033
-115.254	5.16052	5.42941	4.818	5.42941				-115.254	5.28285	3.35973	7.66438	6.82926			-115.254	6.40346	9.5318	5.11643	9.19422
-111.864	5.11076	5.50487	4.82265	5.50487				-111.864	5.3824	3.33938	7.53287	6.72035			-111.864	6.38806	9.46762	5.13033	8.98435
-108.475	5.16245	5.39796	4.85682	5.39796				-108.475	5.45677	3.36194	7.26131	6.50065			-108.475	6.4663	9.21149	5.10971	8.82662
-105.085	5.19495	5.40065	4.7948	5.40065				-105.085	5.39749	3.25161	6.81915	6.3555			-105.085	6.43336	9.03481	4.85838	8.8708
-101.695	5.17373	5.44347	4.63991	5.44347				-101.695	5.4445	3.2085	6.61841	6.13378			-101.695	6.50574	9.00722	4.91068	8.82908
-98.3051	5.28357	5.39836	4.64007	5.39836				-98.3051	5.41931	3.35081	6.41421	5.87303			-98.3051	6.41652	8.92514	4.88401	8.71781
-94.9153	5.16696	5.29453	4.70862	5.29453				-94.9153	5.36509	3.35318	6.18233	5.67852			-94.9153	6.3366	8.84194	4.87596	8.44374
-91.5254	5.15801	5.34593	4.72716	5.34593				-91.5254	5.29614	3.41909	6.06579	5.55271			-91.5254	6.3677	8.73066	4.85698	8.6969
-88.1356	5.30255	5.34574	4.74744	5.34574				-88.1356	5.29837	3.50512	5.69296	5.35699			-88.1356	6.33246	8.6821	4.93015	8.64452
-84.7458	5.20954	5.23867	4.69088	5.23867				-84.7458	5.13403	3.42187	5.46762	5.2167			-84.7458	6.23192	8.59857	4.81927	8.29497
-81.3559	5.21737	5.16322	4.63313	5.16322				-81.3559	5.01919	3.32206	5.44365	5.0589			-81.3559	6.14052	8.47239	4.72862	8.32471
-77.9661	5.24946	5.17447	4.7728	5.17447				-77.9661	4.85153	3.25506	5.19946	5.03693			-77.9661	6.28756	8.51289	4.86036	8.5445
-74.5763	5.17388	5.26713	4.62937	5.26713				-74.5763	4.71984	3.36715	5.14212	5.06331			-74.5763	6.32239	8.59527	5.02067	8.63319
-71.1864	5.13157	5.42043	4.65924	5.42043				-71.1864	4.74937	3.36748	5.30479	4.95033			-71.1864	6.32491	8.62762	5.0584	8.82361
-67.7966	5.09352	5.21405	4.77774	5.21405				-67.7966	4.53065	3.34291	5.12637	4.79786			-67.7966	6.27356	8.54739	5.00223	8.6129
-64.4068	5.07872	5.2999	4.80129	5.2999				-64.4068	4.41838	3.26948	5.05885	4.81332			-64.4068	6.33173	8.61007	5.05852	8.59659
-61.0169	5.03954	5.39151	4.73984	5.39151				-61.0169	4.51138	3.37988	5.16098	4.74813			-61.0169	6.33192	8.54444	5.14437	8.53032
-57.6271	5.06188	5.36802	4.65184	5.36802				-57.6271	4.4385	3.2571	4.95031	4.8323			-57.6271	6.25351	8.4553	5.18528	8.49508
-54.2373	5.10577	5.35764	4.70387	5.35764				-54.2373	4.32464	3.20776	4.87581	4.89162			-54.2373	6.29469	8.39711	5.25695	8.43937
-50.8475	5.06619	5.48543	4.86433	5.48543				-50.8475	4.411	3.25933	4.88342	4.78462			-50.8475	6.33209	8.58621	5.34293	8.4134
-47.4576	5.03288	5.3667	4.87904	5.3667				-47.4576	4.30473	3.18429	4.56375	4.71278			-47.4576	6.19844	8.52313	5.34156	8.31085
-44.0678	5.00649	5.37395	4.92771	5.37395				-44.0678	4.30887	3.23078	4.49395	4.55136			-44.0678	6.20691	8.60786	5.39084	8.46868
-40.678	4.80993	5.41839	4.9756	5.41839				-40.678	4.35532	3.22304	4.56698	4.5043			-40.678	6.25141	8.79692	5.36474	8.71094
-37.2881	4.80329	5.27709	5.11452	5.27709				-37.2881	4.40695	3.20443	4.43516	4.53683			-37.2881	6.11616	8.87684	5.4425	8.79563
-33.8983	4.63912	5.34658	5.15238	5.34658				-33.8983	4.45007	3.17494	4.29045	4.45612			-33.8983	6.0574	8.80082	5.39753	8.80707
-30.5085	4.6408	5.51712	5.26191	5.51712				-30.5085	4.43244	3.09521	4.22193	4.25237			-30.5085	5.9121	8.65955	5.33815	8.60492
-27.1186	4.58755	5.74622	5.57284	5.74622				-27.1186	4.53696	3.08379	4.17348	4.19645			-27.1186	5.7862	8.45144	5.31259	8.44375
-23.7288	4.4503	5.96385	5.99	5.96385				-23.7288	4.63807	3.09331	4.07737	4.31864			-23.7288	5.80789	8.35191	5.34082	8.50658
-20.339	4.29733	6.42417	6.4798	6.42417				-20.339	4.64134	3.15791	4.13938	4.12408			-20.339	5.85587	8.29375	5.3774	8.39276
-16.9492	4.23398	6.53951	6.64319	6.53951				-16.9492	4.71721	3.14732	3.88673	4.1136			-16.9492	5.763	8.3746	5.49252	8.41518
-13.5593	4.16038	6.12526	6.19304	6.12526				-13.5593	4.70581	3.0491	3.93946	4.17701			-13.5593	5.81309	8.60217	5.49795	8.50957
-10.1695	4.08145	5.1517	4.93183	5.1517				-10.1695	4.78828	3.09323	3.9317	4.21739			-10.1695	5.87892	8.89403	5.42279	8.90925
-6.77966	3.92512	4.09358	3.85947	4.09358				-6.77966	4.73195	2.95839	3.83812	4.09575			-6.77966	5.63686	9.40867	5.31733	9.39833
-3.38983	3.8254	3.19865	2.88934	3.19865				-3.38983	4.71768	2.98762	3.74012	4.02948			-3.38983	5.49768	10.6285	5.21107	10.7638
0	3.84	2.85235	2.41305	2.85235				0	4.84117	3.1097	3.73408	3.93992			0	5.41862	11.8163	5.19547	12.1567
3.38983	4.02625	2.95023	2.49345	2.95023				3.38983	4.77638	3.17132	3.76597	3.95348			3.38983	5.31935	11.1001	5.20651	11.306
6.77966	4.24946	3.25033	2.83521	3.25033				6.77966	4.89612	3.4411	3.76986	4.05664			6.77966	5.34189	9.7619	5.29212	9.8283
10.1695	4.31893	3.89614	3.44155	3.89614				10.1695	4.91461	3.48909	3.86463	4.13219			10.1695	5.50453	8.81992	5.35831	8.7518
13.5593	4.35184	4.74207	4.41678	4.74207				13.5593	4.89525	3.48211	3.84067	4.0053			13.5593	5.52665	8.26756	5.33765	8.31839
16.9492	4.37213	5.49592	5.29261	5.49592				16.9492	4.87701	3.56111	3.84626	3.94459			16.9492	5.51485	8.09891	5.2889	8.01843
20.339	4.35276	5.91563	5.70243	5.91563				20.339	4.89357	3.62045	3.81243	4.06684			20.339	5.65025	7.97916	5.26599	7.94661
23.7288	4.5187	5.88086	5.74902	5.88086				23.7288	4.92199	3.55136	3.81078	4.14041			23.7288	5.5756	7.95072	5.2736	7.82784
27.1186	4.49652	5.7354	5.48725	5.7354				27.1186	4.93097	3.55679	3.78614	3.96616			27.1186	5.40777	7.82602	5.28106	7.68487
30.5085	4.61123	5.67097	5.23454	5.67097				30.5085	5.09733	3.74598	3.86313	4.08391			30.5085	5.55816	7.88801	5.26303	7.79981
33.8983	4.77947	5.56091	5.28178	5.56091				33.8983	5.0597	3.90827	3.93222	4.25119			33.8983	5.48492	7.91232	5.38314	7.65448
37.2881	4.75042	5.47189	5.10703	5.47189				37.2881	5.14136	3.92061	4.03833	4.15927			37.2881	5.58251	7.70463	5.44726	7.46986
40.678	4.87097	5.57026	4.96249	5.57026				40.678	5.19318	3.76983	4.02566	4.38377			40.678	5.53918	7.56643	5.45007	7.37339
44.0678	4.72717	5.50468	4.77077	5.50468				44.0678	5.17259	3.74464	3.93735	4.49045			44.0678	5.52219	7.24759	5.36107	7.24602
47.4576	4.73483	5.27114	4.58428	5.27114				47.4576	5.1231	3.77324	3.87173	4.44118			47.4576	5.42539	7.09165	5.28943	6.89253
50.8475	4.79616	5.23255	4.69415	5.23255				50.8475	5.20907	3.77562	4.01433	4.34269			50.8475	5.33941	6.82354	5.18872	6.53692
54.2373	4.78714	5.11657	4.49677	5.11657				54.2373	5.08946	3.6782	3.96447	4.36884			54.2373	5.25666	6.48127	5.11515	6.35399
57.6271	4.80289	5.11862	4.33239	5.11862				57.6271	5.10444	3.71715	3.96212	4.40233			57.6271	5.18851	6.29343	5.08744	6.10824
61.0169	4.72312	4.91467	4.22107	4.91467				61.0169	5.15526	3.7698	3.95115	4.50835			61.0169	5.06756	6.16037	5.01169	5.94988
64.4068	4.63935	4.68203	4.12147	4.68203				64.4068	5.01733	3.77002	4.04042	4.50228			64.4068	5.0333	5.99035	4.86827	5.8746
67.7966	4.76563	4.75202	4.1483	4.75202				67.7966	4.96685	3.75135	4.19271	4.38198			67.7966	5.00212	5.81809	4.90274	5.73765
71.1864	4.80869	4.72482	4.14489	4.72482				71.1864	4.94175	3.75995	4.16156	4.35183			71.1864	4.93564	5.76563	4.8085	5.44028
74.5763	4.72066	4.56465	4.07352	4.56465				74.5763	5.01812	3.70332	4.17207	4.39567			74.5763	4.92271	5.58847	4.85992	5.37429
77.9661	4.75618	4.54287	3.96461	4.54287				77.9661	5.03592	3.69484	4.18918	4.39247			77.9661	4.8666	5.498	4.75045	5.37851
81.3559	4.60599	4.49875	3.86838	4.49875				81.3559	4.94396	3.68999	4.09904	4.36111			81.3559	4.9126	5.28262	4.71572	5.18846
84.7458	4.57404	4.34904	3.79844	4.34904				84.7458	4.96316	3.70666	4.06962	4.21253			84.7458	4.84021	5.14767	4.58993	5.17205
88.1356	4.53231	4.21839	3.83012	4.21839				88.1356	4.91182	3.76301	3.97176	4.29869			88.1356	4.9202	4.9873	4.48035	5.02016
91.5254	4.56543	4.2768	3.88177	4.2768				91.5254	4.91081	3.68551	4.18594	4.42705			91.5254	4.8741	5.06197	4.47734	4.94918
94.9153	4.47109	4.2952	3.86394	4.2952				94.9153	5.05414	3.83058	4.22698	4.368			94.9153	4.8744	4.98354	4.54808	4.76628
98.3051	4.46246	4.21947	3.71621	4.21947				98.3051	4.97393	3.84705	4.15422	4.23492			98.3051	4.83028	4.99815	4.5257	4.59972
101.695	4.50455	4.27255	3.82138	4.27255				101.695	4.95773	3.87035	4.17014	4.29626			101.695	4.70925	4.83697	4.48914	4.71834
105.085	4.48551	4.24522	3.71301	4.24522				105.085	4.86311	3.89399	4.22399	4.36701			105.085	4.65027	4.81603	4.41315	4.67584
108.475	4.48725	4.25731	3.46441	4.25731				108.475	4.85307	3.94008	4.24827	4.26689			108.475	4.59584	4.69419	4.46755	4.35031
111.864	4.57041	4.16473	3.61657	4.16473				111.864	4.78792	3.85252	4.26493	4.2943			111.864	4.62187	4.66084	4.46588	4.51757
115.254	4.66178	4.15538	3.66077	4.15538				115.254	4.70393	3.69937	4.31533	4.2485			115.254	4.66962	4.57991	4.34816	4.47564
118.644	4.61991	4.01652	3.68629	4.01652				118.644	4.61373	3.81799	4.35893	4.29718			118.644	4.64593	4.52988	4.4092	4.38288
122.034	4.62216	4.05122	3.72302	4.05122				122.034	4.6383	3.88347	4.37137	4.2811			122.034	4.64201	4.48753	4.31147	4.17029
125.424	4.56549	4.11695	3.60268	4.11695				125.424	4.56629	3.87387	4.29651	4.29154			125.424	4.59651	4.41929	4.31566	4.26409
128.814	4.62387	4.04073	3.58957	4.04073				128.814	4.427	3.73992	4.34494	4.37386			128.814	4.57103	4.40426	4.28638	4.2786
132.203	4.58939	4.11727	3.64912	4.11727				132.203	4.46989	3.63337	4.40932	4.32956			132.203	4.6667	4.35936	4.26975	4.16064
135.593	4.70006	4.07777	3.63786	4.07777				135.593	4.49427	3.69953	4.51178	4.2093			135.593	4.69749	4.35921	4.3181	4.09005
138.983	4.60828	3.99251	3.5765	3.99251				138.983	4.31696	3.65547	4.58573	4.27273			138.983	4.6885	4.28162	4.28205	3.95361
142.373	4.46304	3.97664	3.53697	3.97664				142.373	4.35783	3.65443	4.6194	4.21131			142.373	4.56166	4.27025	4.29969	4.02976
145.763	4.62461	4.03846	3.61348	4.03846				145.763	4.38622	3.5508	4.94003	4.20892			145.763	4.57461	4.15281	4.32018	4.0338
149.153	4.62369	4.06478	3.64334	4.06478				149.153	4.41273	3.52024	4.95529	4.26252			149.153	4.68177	4.12631	4.33767	4.07369
152.542	4.39003	3.79819	3.249	3.79819				152.542	4.12865	3.16769	4.84523	4.18184			152.542	4.49697	3.84006	4.02095	3.73131
155.932	4.51781	3.80433	3.41217	3.80433				155.932	4.1334	3.3209	5.23404	4.12314			155.932	4.53932	3.90619	4.05341	3.84547
159.322	4.81983	3.9621	3.57134	3.9621				159.322	4.41599	3.42012	5.77506	4.48536			159.322	4.70441	4.12976	4.20002	3.98797
162.712	4.78398	4.15818	3.35465	4.15818				162.712	4.51506	3.5644	5.9785	4.43863			162.712	4.76734	4.14592	4.2202	3.92243
166.102	4.80267	4.17532	3.33216	4.17532				166.102	4.51187	3.53459	6.14776	4.6482			166.102	4.74006	4.32061	4.35219	4.11908
169.492	4.96525	4.06644	3.47279	4.06644				169.492	4.46064	3.45432	6.22999	4.7354			169.492	4.85138	4.08988	4.43921	4.16095
172.881	4.91974	4.05826	3.60328	4.05826				172.881	4.46068	3.51274	6.10973	4.93269			172.881	4.77552	3.95935	4.39381	4.29304
176.271	4.82755	4.14819	3.58481	4.14819				176.271	4.44046	3.4332	6.30778	4.98707			176.271	4.76688	4.11485	4.30729	4.15779
179.661	4.93027	4.38849	3.56992	4.38849				179.661	4.48407	3.37761	6.1642	4.91813			179.661	4.85779	4.07235	4.5004	4.51167
183.051	4.87488	4.27442	3.60814	4.27442				183.051	4.3986	3.4255	6.30068	4.93178			183.051	4.76443	4.19502	4.50303	4.13264
186.441	4.86324	4.26098	3.56054	4.26098				186.441	4.3663	3.57467	6.28254	4.89776			186.441	4.90931	4.28817	4.42497	3.8705
189.831	5.11574	4.27929	3.55914	4.27929				189.831	4.28056	3.4718	6.34728	4.95678			189.831	4.89567	4.148	4.48511	4.41586
193.22	5.02276	4.31379	3.28194	4.31379				193.22	4.26622	3.45352	6.53625	5.11986			193.22	4.76508	4.25308	4.47234	4.17677
196.61	4.99003	4.336	3.47767	4.336				196.61	4.25462	3.53988	6.46399	4.94573			196.61	4.84512	4.29388	4.53963	4.26777
200	4.97593	4.33156	3.67982	4.33156				200	4.29197	3.44319	6.5315	5.03326			200	4.86747	4.4468	4.56222	4.06751
	5.02613
	4.94158
	4.96258
	4.95968
	5.04191
	5.13458
	5.08841
	5.03425
	5.14439

## Sheet: Figure4
Figure 4b D1						Figure 4b D2
EXP	CASt3=0	CASt3=-0.4	NEVPT2			EXP	CASt3=0	CASt3=-0.4	NEVPT2
0	0	0	0			0	0	0	0
20	35	17	33			160	123	174	217

## Sheet: Figure5
Figure 5d
t3	D1 blue	D2 red
0	0.11238	0.28518
-0.01	0.11048	0.28639
-0.02	0.10859	0.28762
-0.03	0.1067	0.28886
-0.04	0.10481	0.29011
-0.05	0.10293	0.29138
-0.06	0.10104	0.29267
-0.07	0.09916	0.29396
-0.08	0.09728	0.29527
-0.09	0.0954	0.2966
-0.1	0.09353	0.29794
-0.11	0.09166	0.29929
-0.12	0.08979	0.30066
-0.13	0.08793	0.30204
-0.14	0.08607	0.30344
-0.15	0.08422	0.30485
-0.16	0.08237	0.30627
-0.17	0.08052	0.30771
-0.18	0.07868	0.30916
-0.19	0.07685	0.31062
-0.2	0.07502	0.31209
-0.21	0.0732	0.31358
-0.22	0.07139	0.31508
-0.23	0.06958	0.3166
-0.24	0.06778	0.31812
-0.25	0.06599	0.31966
-0.26	0.06421	0.32121
-0.27	0.06244	0.32277
-0.28	0.06067	0.32434
-0.29	0.05892	0.32592
-0.3	0.05718	0.32751
-0.31	0.05545	0.32911
-0.32	0.05373	0.33072
-0.33	0.05202	0.33234
-0.34	0.05033	0.33397
-0.35	0.04865	0.3356
-0.36	0.04699	0.33724
-0.37	0.04534	0.33889
-0.38	0.04371	0.34055
-0.39	0.04209	0.34221
-0.4	0.04049	0.34387
-0.41	0.03891	0.34554
-0.42	0.03735	0.34721
-0.43	0.03581	0.34889
-0.44	0.0343	0.35056
-0.45	0.0328	0.35223
-0.46	0.03133	0.35391
-0.47	0.02988	0.35558
-0.48	0.02846	0.35724
-0.49	0.02706	0.35891
-0.5	0.02569	0.36056

## Sheet: Figure6
Figure 6d							Figure 6g							Figure 6h
Bias	Au(111)	1red	2blue	3green			E	S	S_z	S_z_1	S_z_2	S_z_3		U/|t|	S=3/2blue	S=1/2red
-200	6.51679	18.3318	16.6225	5.77927			-121.854	0.5	-0.5	0.05731	-0.06486	-0.49245		1	211.541	0
-196.61	6.59404	18.5473	16.9057	5.77506			-121.854	0.5	0.5	-0.05731	0.06486	0.49245		1.1	201.124	0
-193.22	6.7128	18.6729	16.8301	5.7359			40	0.5	0.5					1.2	191.375	0
-189.831	6.82682	18.6443	16.7177	5.72712			40		-0.5					1.3	182.252	0
-186.441	6.90224	19.4253	16.9883	5.9444			40		1.5					1.4	173.716	0
-183.051	6.84583	19.6045	17.1708	5.80163			40		-1.5					1.5	165.728	0
-179.661	6.86685	19.4566	17.1494	5.71882			41.8535	0.5	0.5	0.39064	0.26847	-0.15912		1.6	158.253	0
-176.271	6.88631	19.9471	17.4678	5.70776			41.8535	0.5	-0.5	-0.39064	-0.26847	0.15912		1.7	151.256	0
-172.881	6.88791	19.6735	17.6494	5.85021										1.8	144.703	0
-169.492	6.98446	19.9928	17.7796	5.78555										1.9	138.565	0
-166.102	7.27575	20.4245	17.8177	5.96708										2	132.812	0
-162.712	7.287	20.5316	17.9606	5.99622										2.1	127.417	0
-159.322	7.28468	20.7956	18.1541	5.90686										2.2	122.355	0
-155.932	7.33505	20.8402	17.8978	5.81714										2.3	117.603	0
-152.542	7.22059	20.475	17.4844	5.68981										2.4	113.138	0
-149.153	7.18603	19.6248	17.0334	5.85988										2.5	108.94	0
-145.763	7.12859	18.445	16.1681	5.9265										2.6	104.991	0
-142.373	7.03599	17.4035	14.9718	5.87802										2.7	101.272	0
-138.983	6.76078	16.0692	14.078	5.71773										2.8	97.7686	0
-135.593	6.77291	14.9659	13.3562	5.75856										2.9	94.4646	0
-132.203	6.78945	13.9887	13.0171	5.65678										3	91.3463	0
-128.814	6.7826	13.185	12.2746	5.54378
-125.424	6.63934	12.4909	11.9656	5.47391
-122.034	6.52535	11.6668	11.4931	5.4845
-118.644	6.56916	11.0168	11.2729	5.44697
-115.254	6.57109	10.5812	11.1224	5.54542
-111.864	6.52853	10.2171	10.8259	5.68089
-108.475	6.65979	9.78496	10.56	5.49991
-105.085	6.57954	9.44033	10.2593	5.52921
-101.695	6.51389	9.03224	10.1505	5.50407
-98.3051	6.57563	8.77127	10.1135	5.30538
-94.9153	6.58529	8.32419	9.98198	5.14298
-91.5254	6.48711	8.11751	9.91134	5.08944
-88.1356	6.52512	7.94322	9.6656	5.10878
-84.7458	6.39992	7.86165	9.36868	4.92762
-81.3559	6.23418	7.59972	8.95562	4.83005
-77.9661	6.10832	7.35	8.88848	4.66944
-74.5763	6.13386	7.16062	8.70934	4.61713
-71.1864	6.08161	6.92089	8.51142	4.57045
-67.7966	6.0185	6.69887	8.20848	4.71109
-64.4068	5.94644	6.50025	8.12402	4.60217
-61.0169	5.94929	6.32342	7.88086	4.46372
-57.6271	5.7701	6.17151	7.61322	4.39115
-54.2373	5.68081	5.93037	7.35372	4.48687
-50.8475	5.70126	5.84666	7.36324	4.50903
-47.4576	5.64125	5.88461	7.07568	4.55649
-44.0678	5.6288	5.70276	6.924	4.60513
-40.678	5.5628	5.45215	6.80112	4.74845
-37.2881	5.43514	5.47033	6.67686	4.86808
-33.8983	5.15786	5.37055	6.50446	4.79349
-30.5085	5.17464	5.16559	6.48972	4.7813
-27.1186	5.16512	4.90376	6.35234	4.73144
-23.7288	5.30406	4.82473	6.2801	4.74144
-20.339	5.27055	4.80491	6.16582	4.87729
-16.9492	5.22166	4.75069	6.01702	4.98909
-13.5593	5.22851	4.61682	6.03396	5.27137
-10.1695	5.2014	4.44292	5.8081	5.65222
-6.77966	5.01402	4.14314	5.7941	6.22824
-3.38983	4.92487	4.00163	5.6769	7.49382
0	4.87663	3.84039	5.70394	8.86813
3.38983	4.88497	3.75036	5.64484	9.26788
6.77966	4.79856	3.68286	5.55632	7.99794
10.1695	4.84678	3.80581	5.69696	6.78468
13.5593	4.73745	3.80609	5.74408	5.95567
16.9492	4.72722	3.75569	5.48808	5.38383
20.339	4.6645	3.69202	5.31346	4.96342
23.7288	4.52921	3.66417	5.25574	4.81121
27.1186	4.41965	3.4601	5.2098	4.64018
30.5085	4.48216	3.64041	5.05396	4.63157
33.8983	4.6386	3.76742	5.17954	4.59077
37.2881	4.7063	3.953	5.117	4.63539
40.678	4.78023	4.12074	5.13498	4.69671
44.0678	4.70295	4.02092	5.17912	4.68931
47.4576	4.69767	4.04891	5.12516	4.45035
50.8475	4.80623	4.21768	4.91756	4.31572
54.2373	4.73081	4.18689	4.90126	4.25976
57.6271	4.67609	4.11611	4.99448	4.24038
61.0169	4.68764	4.19798	4.76046	4.06221
64.4068	4.6519	4.07948	4.76578	3.98293
67.7966	4.62604	4.16048	4.65062	3.8679
71.1864	4.55569	4.18323	4.7302	3.84181
74.5763	4.65455	4.20416	4.82474	3.86581
77.9661	4.67303	4.32838	4.7171	3.93921
81.3559	4.67713	4.29147	4.56632	3.93532
84.7458	4.66973	4.30788	4.67814	3.75927
88.1356	4.56403	4.21947	4.38354	3.834
91.5254	4.64953	4.22429	4.45072	3.76205
94.9153	4.55304	4.24637	4.45466	3.66472
98.3051	4.64721	4.38816	4.21567	3.66127
101.695	4.52723	4.52906	4.14986	3.7299
105.085	4.49752	4.4192	4.4469	3.74029
108.475	4.52372	4.4843	4.39276	3.59645
111.864	4.37839	4.47971	4.43142	3.5508
115.254	4.43527	4.5774	4.27592	3.51826
118.644	4.58136	4.64494	4.29982	3.3724
122.034	4.57304	4.70868	4.44278	3.51671
125.424	4.4952	4.74683	4.51126	3.51022
128.814	4.64513	4.7883	4.66082	3.43476
132.203	4.76802	4.97333	4.89768	3.51671
135.593	4.71869	5.09953	4.80752	3.6005
138.983	4.65173	5.14001	4.66378	3.5448
142.373	4.65479	5.34446	4.9597	3.543
145.763	4.60781	5.58054	5.2518	3.49438
149.153	4.60345	5.83306	5.35494	3.54094
152.542	4.55895	5.94012	5.45642	3.43821
155.932	4.48488	6.05915	5.71928	3.29751
159.322	4.78889	6.47296	6.2124	3.29445
162.712	4.84295	6.93289	6.5488	3.48413
166.102	4.90212	7.18802	6.68608	3.48019
169.492	4.95388	7.37429	6.99798	3.34302
172.881	4.99904	7.57716	7.36192	3.42478
176.271	5.09661	7.48628	7.33426	3.50689
179.661	5.32294	7.52325	7.53548	3.59763
183.051	5.29666	7.4852	7.67906	3.62154
186.441	5.39431	7.6241	7.87584	3.59311
189.831	5.54901	7.85333	7.98784	3.78255
193.22	5.63991	7.88216	7.94716	3.71741
196.61	5.77907	7.80142	8.0616	3.61654
200	5.85551	7.99886	8.51318	3.57546
200	5.7583	8.00144	8.6998	3.43378
200	5.69886	7.98152	8.49768	3.43321
200	5.74435	7.973	8.83996	3.5758
200	5.93913	8.25818	8.86654	3.64408
200	5.8556	8.02806	8.979	3.64253
200	5.75859	8.22107	9.0325	3.70324
200	5.88136	8.30077	9.1219	3.67121
200	5.92552	8.296	9.625	3.8575
200	6.27245	8.75014	11.1389	4.24512

## Sheet: Supplementary Figure 16
Supplementary Figure 16a top						Supplementary Figure 16a bottom							Supplementary Figure 16b top						Supplementary Figure 16b bottom
Bias	Au(111)(gray)	D1(red)				Bias	Au(111)(gray)	D1(red)					Bias	Au(111)(gray)	D1(blue)				Bias	Au(111)(gray)	D1(blue)
-100	8.35633	6.09132				-100	0.1906	-0.0563					-250	23.2776	87.3848				-250	-0.03097	0.1724
-98.3051	8.2302	6.13252				-100	0.1451	0.0134					-247.967	22.8485	87.0101				-250	0.0074	0.32787
-96.6102	8.16965	6.1466				-98.3051	0.2405	0.0374					-245.935	22.3286	86.3943				-247.967	-0.04867	0.1793
-94.9153	8.06377	6.16228				-98.3051	0.2202	-0.0265					-243.902	21.902	85.8135				-247.967	0.00787	0.30953
-93.2203	8.04497	6.23016				-96.6102	0.232	0.0743					-241.87	21.5669	86.2707				-245.935	-0.02843	0.18923
-91.5254	7.94852	6.26203				-96.6102	0.1533	0.1043					-239.837	21.2864	87.5082				-245.935	-0.06033	0.26977
-89.8305	7.88251	6.22036				-94.9153	0.1788	0.2006					-237.805	21.021	87.6076				-243.902	-0.0402	0.27963
-88.1356	7.90447	6.25696				-94.9153	0.1978	-0.00676					-235.772	20.7559	88.3422				-243.902	0.000603727	0.37387
-86.4407	7.90809	6.34066				-93.2203	0.2781	0.032					-233.74	20.5634	88.5776				-241.87	0.0298	0.48223
-84.7458	8.0316	6.43765				-93.2203	0.2432	0.1286					-231.707	20.5443	89.3517				-241.87	-0.0212	0.46157
-83.0508	8.0385	6.55332				-91.5254	0.2378	0.0523					-229.675	20.6197	90.4225				-239.837	-0.0246	0.35393
-81.3559	7.9663	6.53567				-91.5254	0.2507	-0.0842					-227.642	20.6121	90.5202				-239.837	0.05517	0.60083
-79.661	8.01409	6.66694				-89.8305	0.2993	0.1257					-225.61	20.5332	90.218				-237.805	0.0073	0.4281
-77.9661	8.04193	6.83563				-89.8305	0.2485	0.0917					-223.577	20.5142	91.4758				-237.805	-0.04387	0.39293
-76.2712	8.12565	6.88708				-88.1356	0.2903	0.1617					-221.545	20.4868	91.7607				-235.772	0.0214	0.362
-74.5763	8.13183	7.03686				-88.1356	0.328	0.1276					-219.512	20.4757	91.762				-235.772	-0.05657	0.3964
-72.8814	8.24578	7.26127				-86.4407	0.2725	0.0891					-217.48	20.4782	92.5318				-233.74	0.04533	0.3274
-71.1864	8.33459	7.50257				-86.4407	0.3219	0.0831					-215.447	20.4554	92.7265				-233.74	0.04093	0.3288
-69.4915	8.40237	7.67908				-84.7458	0.3696	0.1088					-213.415	20.4938	93.8287				-231.707	0.02387	0.49113
-67.7966	8.48807	7.87894				-84.7458	0.2741	0.1071					-211.382	20.4646	94.0079				-231.707	0.06677	0.44377
-66.1017	8.66516	8.10747				-83.0508	0.2741	0.0381					-209.35	20.5874	95.3476				-229.675	0.06393	0.5876
-64.4068	8.72649	8.33359				-83.0508	0.3773	-0.00197					-207.317	20.7242	96.3317				-229.675	0.03587	0.4658
-62.7119	8.73803	8.39248				-81.3559	0.3379	0.194					-205.285	20.6518	96.7893				-227.642	0.07607	0.4679
-61.0169	8.764	8.4232				-81.3559	0.2891	0.1134					-203.252	20.6219	97.091				-227.642	0.0583	0.62293
-59.322	8.89482	8.61894				-79.661	0.4183	0.2088					-201.22	20.5871	97.5852				-225.61	0.0567	0.35043
-57.6271	8.99001	8.78992				-79.661	0.3413	0.1994					-199.187	20.6208	97.9961				-225.61	0.0954	0.50373
-55.9322	9.2321	8.90345				-77.9661	0.4097	0.1598					-197.154	20.6743	98.742				-223.577	0.06323	0.26657
-54.2373	9.45721	9.08891				-77.9661	0.3768	0.2209					-195.122	20.8005	99.0537				-223.577	0.02517	0.4347
-52.5424	9.63334	9.22795				-76.2712	0.3741	0.0564					-193.089	20.6635	99.768				-221.545	0.0296	0.4406
-50.8475	9.59997	9.32815				-76.2712	0.3318	0.1523					-191.057	20.6366	100.606				-221.545	0.06063	0.53177
-49.1525	9.64929	9.39495				-74.5763	0.4252	0.1412					-189.024	20.4519	100.869				-219.512	0.08753	0.5042
-47.4576	9.7298	9.64789				-74.5763	0.4459	0.1793					-186.992	20.335	102.523				-219.512	0.0613	0.59567
-45.7627	9.82433	9.89807				-72.8814	0.4243	0.2849					-184.959	20.0861	103.788				-217.48	0.04507	0.41293
-44.0678	9.78345	10.0559				-72.8814	0.4687	0.3562					-182.927	19.7792	105.619				-217.48	0.05317	0.63867
-42.3729	9.58819	10.1217				-71.1864	0.4299	0.2272					-180.894	19.504	106.407				-215.447	0.0271	0.46283
-40.678	9.45389	10.3656				-71.1864	0.3635	0.321					-178.862	19.2949	107.605				-215.447	0.05843	0.48223
-38.9831	9.40733	10.5929				-69.4915	0.4095	0.2673					-176.829	19.3489	110.257				-213.415	0.000546947	0.47197
-37.2881	9.34852	10.8335				-69.4915	0.4378	0.1799					-174.797	19.3304	112.491				-213.415	0.01063	0.41897
-35.5932	9.24129	11.1127				-67.7966	0.4061	0.2457					-172.764	19.3017	114.439				-211.382	0.05873	0.5669
-33.8983	9.12383	11.4983				-67.7966	0.434	0.3102					-170.732	19.1592	115.4				-211.382	0.09057	0.52817
-32.2034	8.98413	11.8978				-66.1017	0.4509	0.3156					-168.699	18.8613	116.32				-209.35	0.08783	0.60133
-30.5085	8.95669	12.3587				-66.1017	0.4228	0.3542					-166.667	18.8138	116.965				-209.35	0.09287	0.61063
-28.8136	9.00931	12.8214				-64.4068	0.3458	0.235					-164.634	18.7507	117.529				-207.317	0.0308	0.51307
-27.1186	9.1892	13.242				-64.4068	0.412	0.234					-162.602	18.72	117.616				-207.317	0.07543	0.60443
-25.4237	9.29739	13.2929				-62.7119	0.3158	0.1585					-160.569	18.5352	115.658				-205.285	0.0218	0.41547
-23.7288	9.40628	12.8156				-62.7119	0.2483	0.1385					-158.537	18.37	112.9				-205.285	0.00637	0.41037
-22.0339	9.45637	11.8793				-61.0169	0.296	0.1744					-156.504	18.2371	109.638				-203.252	0.02713	0.40783
-20.339	9.48477	10.8506				-61.0169	0.2944	0.2125					-154.472	18.3687	106.392				-203.252	0.02477	0.29677
-18.6441	9.56836	9.92452				-59.322	0.3208	0.2761					-152.439	18.452	102.601				-201.22	0.01387	0.47827
-16.9492	9.62319	9.05937				-59.322	0.3484	0.3272					-150.407	18.5346	98.3526				-201.22	0.0114	0.41113
-15.2542	9.62538	8.35862				-57.6271	0.327	0.3973					-148.374	18.6231	94.5953				-199.187	0.02773	0.55253
-13.5593	9.63364	7.6698				-57.6271	0.3027	0.3323					-146.341	18.695	90.3704				-199.187	0.09623	0.45813
-11.8644	9.69903	7.11533				-55.9322	0.3472	0.4639					-144.309	18.9943	86.6661				-197.154	0.07847	0.51873
-10.1695	9.76424	6.65006				-55.9322	0.3553	0.3626					-142.276	19.2437	83.3733				-197.154	0.05067	0.5656
-8.47458	9.7924	6.33111				-54.2373	0.2807	0.303					-140.244	19.5166	79.6355				-195.122	0.0726	0.51737
-6.77966	9.90528	6.12284				-54.2373	0.2701	0.3593					-138.211	19.6225	76.1089				-195.122	0.06573	0.4739
-5.08475	9.7516	5.87833				-52.5424	0.3158	0.2497					-136.179	19.7241	72.6091				-193.089	0.00923	0.46523
-3.38983	9.42782	5.53681				-52.5424	0.291	0.0557					-134.146	19.7894	69.5492				-193.089	0.06493	0.44467
-1.69492	9.07802	5.28943				-50.8475	0.2853	0.0832					-132.114	19.831	66.6207				-191.057	0.0457	0.48417
0	8.80851	5.1338				-50.8475	0.2305	0.2883					-130.081	19.9526	64.0988				-191.057	-0.01537	0.49887
1.69492	8.64929	4.97082				-49.1525	0.2983	0.2095					-128.049	19.8827	61.3473				-189.024	-0.0362	0.5354
3.38983	8.5719	4.90428				-49.1525	0.324	0.1139					-126.016	19.8271	58.8328				-189.024	-0.00331	0.5397
5.08475	8.62512	4.86801				-47.4576	0.3306	0.1688					-123.984	19.9292	56.5023				-186.992	0.00547	0.63703
6.77966	8.73343	4.89419				-47.4576	0.4291	0.1735					-121.951	20.0397	54.8233				-186.992	0.04173	0.67323
8.47458	8.77108	4.95342				-45.7627	0.4074	0.2335					-119.919	20.2	53.1212				-184.959	0.01857	0.67653
10.1695	8.73467	5.00615				-45.7627	0.3958	-0.0191					-117.886	20.2411	51.0573				-184.959	-0.045	0.62547
11.8644	8.5532	5.06037				-44.0678	0.3723	0.0217					-115.854	20.299	49.1329				-182.927	0.00507	0.61587
13.5593	8.35381	5.24649				-44.0678	0.368	0.1077					-113.821	20.2577	47.2372				-182.927	-0.0407	0.62327
15.2542	8.24456	5.54351				-42.3729	0.4084	0.0633					-111.789	20.2649	45.8159				-180.894	-0.01387	0.58697
16.9492	8.18766	5.9463				-42.3729	0.3842	-0.0268					-109.756	20.2106	44.4168				-180.894	0.000159949	0.57743
18.6441	8.20309	6.51284				-40.678	0.3961	-0.0532					-107.724	20.048	42.9512				-178.862	0.02403	0.64377
20.339	8.14293	7.20361				-40.678	0.4519	-0.0628					-105.691	19.7683	41.4729				-178.862	0.02643	0.672
22.0339	8.09476	7.99484				-38.9831	0.4315	0.0785					-103.659	19.5748	40.0372				-176.829	0.03593	0.88613
23.7288	8.08665	8.75359				-38.9831	0.4365	0.0786					-101.626	19.4852	38.9875				-176.829	0.0368	0.83597
25.4237	8.09183	9.45689				-37.2881	0.4741	-0.0463					-99.5935	19.485	38.1113				-174.797	0.07973	0.79193
27.1186	8.16921	9.94882				-37.2881	0.4781	0.1172					-97.561	19.5059	37.1939				-174.797	0.0172	0.7458
28.8136	8.26786	10.2145				-35.5932	0.4927	-0.0428					-95.5285	19.4247	36.1631				-172.764	0.02867	0.47673
30.5085	8.42346	10.1925				-35.5932	0.4558	-0.0637					-93.4959	19.2632	35.2297				-172.764	0.01677	0.55703
32.2034	8.60301	10.1517				-33.8983	0.384	-0.1027					-91.4634	19.0999	34.1924				-170.732	-0.02657	0.41367
33.8983	8.77501	10.081				-33.8983	0.4088	-0.0852					-89.4309	18.9547	33.1355				-170.732	0.0053	0.3972
35.5932	8.91951	9.88132				-32.2034	0.3898	-0.1242					-87.3984	18.9995	32.5143				-168.699	0.0385	0.41197
37.2881	9.07024	9.77306				-32.2034	0.2727	0.0625					-85.3659	19.1251	31.7837				-168.699	0.00213	0.30957
38.9831	9.18169	9.64137				-30.5085	0.2889	0.0398					-83.3333	19.287	31.3332				-166.667	-0.00987	0.31677
40.678	9.18245	9.38429				-30.5085	0.2999	0.105					-81.3008	19.6132	31.0245				-166.667	0.02873	0.33273
42.3729	9.1279	9.16139				-28.8136	0.1832	0.0273					-79.2683	19.8848	30.7439				-164.634	0.01517	0.19317
44.0678	9.05713	9.03489				-28.8136	0.1448	0.1775					-77.2358	20.1042	30.3854				-164.634	0.03147	0.27087
45.7627	9.06432	8.88217				-27.1186	-0.0902	0.2422					-75.2033	20.1728	29.7957				-162.602	0.0035	-0.0255
47.4576	9.09583	8.80166				-27.1186	0.0421	0.2296					-73.1707	20.0835	29.1396				-162.602	-0.02443	0.0284
49.1525	9.11754	8.71504				-25.4237	-0.1569	0.2383					-71.1382	20.0075	28.3856				-160.569	0.00174	-0.29507
50.8475	9.09812	8.63137				-25.4237	-0.4138	0.0917					-69.1057	19.9759	27.6972				-160.569	0.0204	-0.35783
52.5424	9.15826	8.59358				-23.7288	-0.4261	0.2565					-67.0732	20.0106	27.0831				-158.537	0.0193	-0.54033
54.2373	9.15294	8.67462				-23.7288	-0.6721	0.1702					-65.0406	20.0545	26.657				-158.537	0.00927	-0.50587
55.9322	9.23822	8.63803				-22.0339	-0.7103	0.1944					-63.0081	20.0535	26.0938				-156.504	0.014	-0.47833
57.6271	9.18563	8.64934				-22.0339	-0.6831	0.0996					-60.9756	20.0311	25.5913				-156.504	0.00483	-0.52367
59.322	9.14151	8.48997				-20.339	-0.8122	0.1495					-58.9431	20.081	25.125				-154.472	0.0534	-0.59233
61.0169	9.03916	8.32228				-20.339	-0.8178	0.221					-56.9106	20.1952	24.8914				-154.472	0.05607	-0.61453
62.7119	8.93374	8.13234				-18.6441	-0.831	0.2093					-54.878	20.2366	24.4966				-152.439	0.0553	-0.7227
64.4068	8.90988	7.93358				-18.6441	-0.8542	0.1007					-52.8455	20.1395	24.0105				-152.439	0.07863	-0.692
66.1017	8.82827	7.76133				-16.9492	-0.859	0.0669					-50.813	19.9693	23.3971				-150.407	0.03237	-0.87637
67.7966	8.76955	7.51729				-16.9492	-0.8668	0.0464					-48.7805	19.6621	22.6026				-150.407	0.05007	-0.8049
69.4915	8.64174	7.3267				-15.2542	-0.818	0.2128					-46.748	19.3601	21.9499				-148.374	0.0387	-0.8722
71.1864	8.42725	7.12725				-15.2542	-0.8024	0.0609					-44.7154	19.0572	21.4132				-148.374	0.02107	-0.9101
72.8814	8.29858	6.98746				-13.5593	-0.7945	0.1036					-42.6829	18.6268	20.8224				-146.341	0.0445	-0.7943
74.5763	8.23767	6.89903				-13.5593	-0.7292	0.1054					-40.6504	18.2434	20.2627				-146.341	0.05053	-0.82767
76.2712	8.18878	6.88657				-11.8644	-0.68	0.0762					-38.6179	18.0274	19.8717				-144.309	0.0764	-0.72913
77.9661	8.04484	6.83676				-11.8644	-0.7242	0.0939					-36.5854	17.9722	19.6029				-144.309	0.08683	-0.74037
79.661	8.0035	6.72689				-10.1695	-0.6012	-0.0672					-34.5528	17.8374	19.3404				-142.276	0.05673	-0.69603
81.3559	8.0664	6.66781				-10.1695	-0.5937	0.0511					-32.5203	17.817	19.0932				-142.276	0.0597	-0.7281
83.0508	7.98969	6.58494				-8.47458	-0.5407	-0.0377					-30.4878	17.6526	18.7588				-140.244	0.04443	-0.73203
84.7458	7.8037	6.29874				-8.47458	-0.4898	0.083					-28.4553	17.4304	18.3899				-140.244	0.04443	-0.75613
86.4407	7.65292	6.09642				-6.77966	-0.4865	0.062					-26.4228	17.2436	18.1192				-138.211	0.04667	-0.73223
88.1356	7.4671	5.92032				-6.77966	-0.3823	-0.035					-24.3902	17.2581	17.9443				-138.211	0.0551	-0.7477
89.8305	7.26037	5.68776				-5.08475	-0.3908	-0.1274					-22.3577	17.3835	17.7907				-136.179	0.0089	-0.70687
91.5254	7.15663	5.50996				-5.08475	-0.3204	-0.2869					-20.3252	17.4984	17.7189				-136.179	0.05723	-0.6559
93.2203	7.07529	5.33981				-3.38983	-0.3106	-0.439					-18.2927	17.8097	17.7033				-134.146	-0.01133	-0.60093
94.9153	7.00777	5.25201				-3.38983	-0.2603	-0.4075					-16.2602	18.2117	17.6231				-134.146	0.05057	-0.59973
96.6102	7.02275	5.18712				-1.69492	-0.231	-0.3697					-14.2276	18.656	17.4111				-132.114	0.00993	-0.5877
98.3051	6.93689	4.97867				-1.69492	-0.2475	-0.3259					-12.1951	18.933	17.004				-132.114	0.037	-0.54083
100	6.88161	4.87698				0	-0.1661	-0.2632					-10.1626	18.8599	16.2414				-130.081	-0.00463	-0.57237
100	6.87191	4.90852				0	-0.1378	-0.2527					-8.13008	18.5532	15.4653				-130.081	0.04243	-0.5431
100	6.85585	4.90008				1.69492	-0.0884	-0.1802					-6.09756	18.3143	14.8092				-128.049	-0.0142	-0.57
100	6.87855	4.86931				1.69492	-0.0821	-0.1512					-4.06504	18.0315	14.4146				-128.049	0.00697	-0.55953
100	6.84608	4.89752				3.38983	-0.0626	-0.00408					-2.03252	17.9575	14.3441				-126.016	0.01783	-0.4839
100	6.8857	4.87665				3.38983	0.0054	-0.1862					0	17.7642	14.2994				-126.016	0.0047	-0.4987
100	6.88626	4.92903				5.08475	0.0193	0.0474					2.03252	17.6181	14.2874				-123.984	0.0567	-0.41547
100	6.84868	4.92893				5.08475	0.0562	-0.0441					4.06504	17.4637	14.1691				-123.984	0.05743	-0.4115
100	6.85703	4.91644				6.77966	0.0578	0.0903					6.09756	17.3073	14.0509				-121.951	0.06437	-0.35953
100	6.86729	4.9934				6.77966	0.1079	0.1174					8.13008	17.0564	13.899				-121.951	0.07217	-0.35067
						8.47458	0.1597	-0.0613					10.1626	16.7993	13.7771				-119.919	0.01867	-0.3319
						8.47458	0.2086	-0.0945					12.1951	16.5941	13.6468				-119.919	0.0962	-0.33917
						10.1695	0.2192	-0.1891					14.2276	16.4471	13.518				-117.886	0.04427	-0.32697
						10.1695	0.29	-0.1568					16.2602	16.3295	13.4253				-117.886	0.02363	-0.37357
						11.8644	0.2986	-0.2785					18.2927	16.2541	13.3108				-115.854	-0.000904843	-0.3286
						11.8644	0.2984	-0.0935					20.3252	16.2162	13.2076				-115.854	0.04327	-0.30383
						13.5593	0.3483	-0.0931					22.3577	16.2634	13.2005				-113.821	0.00093711	-0.3073
						13.5593	0.4889	-0.1873					24.3902	16.3667	13.2003				-113.821	0.0236	-0.30053
						15.2542	0.5613	0.0571					26.4228	16.5072	13.2546				-111.789	-0.0162	-0.22543
						15.2542	0.4792	-0.1467					28.4553	16.739	13.3041				-111.789	-0.00317	-0.2429
						16.9492	0.6077	-0.0309					30.4878	17.0062	13.4491				-109.756	-0.01133	-0.22897
						16.9492	0.5574	-0.1531					32.5203	17.1472	13.5177				-109.756	0.00637	-0.20197
						18.6441	0.6524	-0.0769					34.5528	17.349	13.6529				-107.724	-0.04387	-0.22903
						18.6441	0.6275	-0.1327					36.5854	17.3835	13.7288				-107.724	-0.0339	-0.21797
						20.339	0.7208	-0.0202					38.6179	17.2465	13.6649				-105.691	-0.05973	-0.253
						20.339	0.7541	-0.0314					40.6504	16.9853	13.4452				-105.691	-0.05763	-0.22743
						22.0339	0.7494	0.0909					42.6829	16.6419	13.27				-103.659	-0.0508	-0.20467
						22.0339	0.7102	-0.00309					44.7154	16.3199	13.1218				-103.659	-0.01383	-0.17983
						23.7288	0.7482	-0.0316					46.748	16.1348	13.0257				-101.626	0.0163	-0.12877
						23.7288	0.664	0.0187					48.7805	16.0955	13.0828				-101.626	-0.02173	-0.16197
						25.4237	0.6364	0.0464					50.813	16.0099	13.1593				-99.5935	-0.00088178	-0.1077
						25.4237	0.5363	0.0534					52.8455	15.9952	13.2537				-99.5935	0.0099	-0.10457
						27.1186	0.4776	0.0887					54.878	16.0419	13.4013				-97.561	-0.00433	-0.11587
						27.1186	0.3972	0.0704					56.9106	16.1248	13.5089				-97.561	-0.01427	-0.09903
						28.8136	0.3598	0.1041					58.9431	16.1223	13.6408				-95.5285	0.0061	-0.10483
						28.8136	0.217	0.2033					60.9756	16.1271	13.6644				-95.5285	-0.01487	-0.0873
						30.5085	0.1909	0.1605					63.0081	16.067	13.6012				-93.4959	-0.04037	-0.09467
						30.5085	0.1535	0.1869					65.0406	16.0071	13.437				-93.4959	0.0402	-0.09987
						32.2034	0.0699	0.1726					67.0732	16.0024	13.3265				-91.4634	0.02407	-0.08393
						32.2034	0.111	0.2049					69.1057	15.9366	13.1804				-91.4634	-0.0166	-0.07983
						33.8983	0.00803	0.2316					71.1382	15.9293	12.9717				-89.4309	-0.0075	-0.06363
						33.8983	-0.0306	0.205					73.1707	15.7843	12.8312				-89.4309	0.02587	-0.04737
						35.5932	-0.0719	0.1196					75.2033	15.737	12.6885				-87.3984	0.02987	-0.0395
						35.5932	-0.065	0.1535					77.2358	15.6896	12.5419				-87.3984	0.00477	-0.0611
						37.2881	-0.1268	0.0727					79.2683	15.666	12.5324				-85.3659	0.0158	-0.04583
						37.2881	-0.1993	0.0427					81.3008	15.7542	12.5651				-85.3659	0.0398	-0.01807
						38.9831	-0.1851	0.0208					83.3333	15.9191	12.7137				-83.3333	0.08327	0.00117
						38.9831	-0.2135	-0.0162					85.3659	15.9031	12.7006				-83.3333	0.04327	-0.01837
						40.678	-0.2121	0.0386					87.3984	15.9062	12.6256				-81.3008	0.09107	-0.00353
						40.678	-0.2246	-0.0645					89.4309	15.9348	12.6627				-81.3008	0.06893	-0.01917
						42.3729	-0.234	-0.1226					91.4634	15.8553	12.6595				-79.2683	0.08693	0.00593
						42.3729	-0.2772	-0.0169					93.4959	15.7915	12.5599				-79.2683	0.01057	0.00163
						44.0678	-0.2208	-0.093					95.5285	15.7598	12.5823				-77.2358	0.0528	0.01613
						44.0678	-0.2063	-0.0907					97.561	15.7167	12.6452				-77.2358	0.05627	0.04083
						45.7627	-0.2077	0.0255					99.5935	15.7875	12.7905				-75.2033	-0.01403	-0.0207
						45.7627	-0.2192	-0.013					101.626	15.8115	12.925				-75.2033	0.0677	-0.014
						47.4576	-0.1222	-0.00566					103.659	15.8469	13.122				-73.1707	-0.03033	-0.029
						47.4576	-0.2252	0.0016					105.691	15.8641	13.2274				-73.1707	0.013	-0.0673
						49.1525	-0.1863	-0.121					107.724	15.8255	13.277				-71.1382	-0.0032	-0.05237
						49.1525	-0.2451	-0.0538					109.756	15.7732	13.3757				-71.1382	0.00707	-0.03557
						50.8475	-0.2184	-0.1804					111.789	15.8475	13.5128				-69.1057	0.0081	-0.0241
						50.8475	-0.1954	-0.0471					113.821	15.7806	13.5435				-69.1057	0.0123	-0.01487
						52.5424	-0.1689	0.00396					115.854	15.69	13.5722				-67.0732	0.00743	-0.000966667
						52.5424	-0.1602	-0.1807					117.886	15.5372	13.5753				-67.0732	0.02097	0.0037
						54.2373	-0.2017	-0.0654					119.919	15.3676	13.6017				-65.0406	0.01477	-0.02717
						54.2373	-0.1978	0.0121					121.951	15.2764	13.674				-65.0406	-0.034	-0.00727
						55.9322	-0.2529	0.0298					123.984	15.184	13.7938				-63.0081	0.0355	-0.00243
						55.9322	-0.1984	-0.0791					126.016	15.0726	13.9396				-63.0081	-0.00813	-0.00423
						57.6271	-0.2942	-0.1873					128.049	14.9663	14.1022				-60.9756	0.01243	0.0113
						57.6271	-0.2629	-0.1903					130.081	14.7893	14.1684				-60.9756	0.0189	0.00637
						59.322	-0.2827	-0.1757					132.114	14.7452	14.3956				-58.9431	0.02607	-0.01713
						59.322	-0.2842	-0.2198					134.146	14.7342	14.6835				-58.9431	0.02737	0.00577
						61.0169	-0.2969	-0.2398					136.179	14.6272	14.9962				-56.9106	0.00607	0.00403
						61.0169	-0.3156	-0.2175					138.211	14.545	15.1933				-56.9106	0.00057867	3.33333e-05
						62.7119	-0.2945	-0.3227					140.244	14.4225	15.5593				-54.878	0.03077	0.01033
						62.7119	-0.3458	-0.1375					142.276	14.3354	16.0492				-54.878	0.02513	-0.0004
						64.4068	-0.2952	-0.2698					144.309	14.3289	16.5435				-52.8455	-0.01057	-0.01413
						64.4068	-0.3104	-0.2001					146.341	14.3729	17.1034				-52.8455	-0.0351	-0.0077
						66.1017	-0.323	-0.2719					148.374	14.4441	17.7459				-50.813	-0.02893	-0.0236
						66.1017	-0.3208	-0.3178					150.407	14.6143	18.3135				-50.813	-0.0191	-0.0365
						67.7966	-0.2515	-0.1843					152.439	14.7613	18.9098				-48.7805	-0.00843	-0.05437
						67.7966	-0.3817	-0.3251					154.472	14.9496	19.4627				-48.7805	-0.05713	-0.0179
						69.4915	-0.2731	-0.2472					156.504	15.0361	20.1626				-46.748	-0.07143	0.00737
						69.4915	-0.2825	-0.2857					158.537	15.1346	20.7312				-46.748	-0.0642	-0.02983
						71.1864	-0.2664	-0.3237					160.569	15.2049	21.1733				-44.7154	-0.10153	-0.00563
						71.1864	-0.3244	-0.2044					162.602	15.2448	21.4509				-44.7154	-0.0112	-0.03277
						72.8814	-0.2845	-0.1611					164.634	15.436	22.0009				-42.6829	-0.04787	-0.04343
						72.8814	-0.2861	-0.3019					166.667	15.6278	22.4148				-42.6829	-0.06107	-0.02163
						74.5763	-0.2618	-0.2024					168.699	15.6443	22.5867				-40.6504	-0.08033	0.0014
						74.5763	-0.2722	-0.2902					170.732	15.2729	22.2438				-40.6504	-0.0329	0.01823
						76.2712	-0.2308	-0.3367					172.764	15.1581	22.041				-38.6179	-0.01353	0.0133
						76.2712	-0.2294	-0.2078					174.797	15.3113	22.1651				-38.6179	-0.08057	0.01067
						77.9661	-0.281	-0.1306					176.829	15.5812	22.6484				-36.5854	0.01687	0.02093
						77.9661	-0.2875	-0.2967					178.862	16.1349	23.7346				-36.5854	-0.0013	0.03433
						79.661	-0.3168	-0.1891					180.894	16.0712	23.7831				-34.5528	-0.0076	0.02813
						79.661	-0.2818	-0.323					182.927	15.9697	23.7611				-34.5528	-0.00817	0.03487
						81.3559	-0.3156	-0.2531					184.959	15.8025	23.6178				-32.5203	-0.02817	0.0297
						81.3559	-0.3526	-0.4451					186.992	15.6747	23.6418				-32.5203	-0.01093	0.0284
						83.0508	-0.3573	-0.2136					189.024	15.6014	23.606				-30.4878	-0.01283	0.01203
						83.0508	-0.34	-0.3336					191.057	15.5254	23.7672				-30.4878	-0.048	0.05363
						84.7458	-0.3634	-0.222					193.089	15.3035	23.677				-28.4553	-0.02893	0.03357
						84.7458	-0.3643	-0.2616					195.122	15.0787	23.4436				-28.4553	-0.0228	0.03873
						86.4407	-0.3711	-0.3475					197.154	14.977	23.603				-26.4228	-0.02873	0.04007
						86.4407	-0.3749	-0.4439					199.187	14.8427	23.5909				-26.4228	-0.03473	0.0802
						88.1356	-0.3823	-0.4518					201.22	14.9164	23.8583				-24.3902	-0.00883	0.0598
						88.1356	-0.4038	-0.3446					203.252	14.8168	23.9087				-24.3902	0.01847	0.05847
						89.8305	-0.3799	-0.3106					205.285	14.9197	23.912				-22.3577	0.0384	0.07433
						89.8305	-0.375	-0.3182					207.317	15.0106	24.1928				-22.3577	0.0407	0.08313
						91.5254	-0.3783	-0.3377					209.35	15.103	24.1338				-20.3252	0.01553	0.08947
						91.5254	-0.3719	-0.3537					211.382	15.2815	24.1705				-20.3252	0.03323	0.10393
						93.2203	-0.4099	-0.3118					213.415	15.3766	24.1155				-18.2927	0.07243	0.0911
						93.2203	-0.3898	-0.3532					215.447	15.4388	24.1948				-18.2927	0.0765	0.0748
						94.9153	-0.3612	-0.2211					217.48	15.4799	24.0642				-16.2602	0.07973	0.09827
						94.9153	-0.3722	-0.2355					219.512	15.5388	24.1053				-16.2602	0.10203	0.06613
						96.6102	-0.3588	-0.2149					221.545	15.5786	24.0591				-14.2276	0.10997	0.05247
						96.6102	-0.3699	-0.266					223.577	15.6974	24.1269				-14.2276	0.0951	0.04333
						98.3051	-0.3046	-0.2526					225.61	15.7685	24.134				-12.1951	0.00643	0.03463
						98.3051	-0.314	-0.4126					227.642	15.8139	23.9192				-12.1951	0.03287	0.00147
						100	-0.4098	-0.2103					229.675	15.723	23.8621				-10.1626	-0.03527	-0.05617
						100	-0.437	-0.1687					231.707	15.7513	23.9206				-10.1626	-0.05573	-0.04243
						100	-0.424	-0.097					233.74	15.5758	23.9776				-8.13008	-0.04947	-0.000833333
						100	-0.3178	-0.2067					235.772	15.33	23.7231				-8.13008	-0.0181	-0.04317
						100	-0.2809	-0.0572					237.805	15.1256	23.4593				-6.09756	-0.0056	0.0064
						100	-0.2947	-0.1758					239.837	14.9225	23.2874				-6.09756	-0.0373	0.0424
						100	-0.4058	-0.1887					241.87	14.7701	23.301				-4.06504	-0.03367	0.048
						100	-0.4225	-0.2217					243.902	14.6585	23.1425				-4.06504	-0.01077	0.07833
						100	-0.3195	-0.143					245.935	14.5311	22.846				-2.03252	-0.04503	0.0741
						100	-0.3511	-0.0778					247.967	14.4103	22.8593				-2.03252	-0.0262	0.04457
						100	-0.3181	-0.1972					250	14.3717	22.9926				0	-0.04253	0.08343
						100	-0.3086	-0.0836					250	14.3201	22.687				0	-0.0436	0.0704
						100	-0.3213	-0.179					250	14.3451	22.8041				2.03252	-0.0132	0.07853
						100	-0.3474	-0.2933					250	14.2671	22.6651				2.03252	-0.0242	0.08837
						100	-0.3418	-0.1838					250	14.2614	22.7932				4.06504	-0.04983	0.04933
						100	-0.3127	-0.2012					250	14.3157	22.9069				4.06504	-0.02913	0.0972
						100	-0.2903	-0.1976					250	14.2753	22.8241				6.09756	-0.02953	0.0824
						100	-0.2722	-0.2566					250	14.2531	22.6486				6.09756	-0.0364	0.06277
						100	-0.2635	-0.2154					250	14.2093	22.6761				8.13008	-0.0543	0.05323
						100	-0.2388	-0.1158					250	14.3121	22.7569				8.13008	-0.08287	0.01947
																			10.1626	-0.03497	0.07663
																			10.1626	-0.054	0.0661
																			12.1951	-0.05493	0.07037
																			12.1951	-0.04647	0.06813
																			14.2276	-0.04113	0.06347
																			14.2276	-0.0283	0.06637
																			16.2602	-0.02633	0.06083
																			16.2602	-0.01183	0.09343
																			18.2927	-0.02207	0.096
																			18.2927	-0.0239	0.09727
																			20.3252	-0.0218	0.08537
																			20.3252	0.01423	0.08367
																			22.3577	-0.01263	0.08917
																			22.3577	-0.01607	0.1248
																			24.3902	0.01547	0.09467
																			24.3902	0.0191	0.1065
																			26.4228	0.01527	0.13243
																			26.4228	0.0459	0.13863
																			28.4553	0.05343	0.1609
																			28.4553	0.04163	0.14783
																			30.4878	0.01563	0.1055
																			30.4878	0.00337	0.12693
																			32.5203	0.03503	0.13743
																			32.5203	0.02307	0.12563
																			34.5528	0.03463	0.1081
																			34.5528	0.03693	0.1234
																			36.5854	-0.0173	0.1168
																			36.5854	-0.0466	0.09007
																			38.6179	-0.0847	0.08563
																			38.6179	-0.08033	0.0576
																			40.6504	-0.0805	0.06847
																			40.6504	-0.07957	0.0881
																			42.6829	-0.08323	0.0763
																			42.6829	-0.0611	0.0786
																			44.7154	-0.05203	0.07273
																			44.7154	-0.0147	0.0781
																			46.748	-0.02883	0.12443
																			46.748	-0.00261	0.12233
																			48.7805	-0.02883	0.10807
																			48.7805	-0.03763	0.12847
																			50.813	-0.00953	0.11113
																			50.813	-0.02123	0.12293
																			52.8455	0.02183	0.12627
																			52.8455	-0.00144	0.13393
																			54.878	-0.00907	0.12062
																			54.878	0.05373	0.14263
																			56.9106	-0.0435	0.129
																			56.9106	0.01283	0.12633
																			58.9431	-0.031	0.1079
																			58.9431	-0.0237	0.10927
																			60.9756	-0.04077	0.086
																			60.9756	-0.00178	0.09133
																			63.0081	0.0107	0.09553
																			63.0081	-0.00247	0.10843
																			65.0406	-0.03477	0.09833
																			65.0406	-0.02267	0.07663
																			67.0732	-0.01193	0.07017
																			67.0732	-0.02137	0.08043
																			69.1057	-0.02053	0.06293
																			69.1057	0.0037	0.07507
																			71.1382	-0.0347	0.071
																			71.1382	-0.03607	0.08353
																			73.1707	-0.00109	0.07567
																			73.1707	-0.02617	0.05503
																			75.2033	-0.0248	0.0832
																			75.2033	-0.00877	0.08373
																			77.2358	-0.03313	0.0834
																			77.2358	-0.01263	0.079
																			79.2683	-0.02723	0.07463
																			79.2683	0.00677	0.11117
																			81.3008	-0.0197	0.11859
																			81.3008	0.00233	0.08887
																			83.3333	0.00174	0.073
																			83.3333	0.01423	0.08373
																			85.3659	-0.01463	0.06197
																			85.3659	-0.02637	0.08913
																			87.3984	-0.0134	0.10863
																			87.3984	-0.0255	0.1076
																			89.4309	-0.0399	0.1012
																			89.4309	-0.01417	0.07607
																			91.4634	-0.03003	0.095
																			91.4634	-0.0358	0.09057
																			93.4959	-0.0689	0.10803
																			93.4959	-0.02417	0.1011
																			95.5285	-0.0472	0.11083
																			95.5285	-0.0492	0.11373
																			97.561	-0.0144	0.10633
																			97.561	-0.04743	0.12557
																			99.5935	-0.00793	0.10377
																			99.5935	-0.02143	0.10123
																			101.626	-0.02793	0.11167
																			101.626	0.0055	0.11347
																			103.659	-0.026	0.09927
																			103.659	-0.0032	0.1242
																			105.691	-0.01653	0.0967
																			105.691	-0.03903	0.09493
																			107.724	0.01473	0.09877
																			107.724	-0.0512	0.10363
																			109.756	-0.0111	0.07403
																			109.756	-0.0117	0.09793
																			111.789	-0.02053	0.1113
																			111.789	-0.00195	0.10117
																			113.821	-0.0451	0.09063
																			113.821	-0.05313	0.0912
																			115.854	-0.03013	0.10057
																			115.854	-0.0784	0.06017
																			117.886	-0.06283	0.0915
																			117.886	-0.0479	0.0731
																			119.919	-0.0339	0.07507
																			119.919	-0.01923	0.07053
																			121.951	-0.06063	0.08983
																			121.951	-0.07487	0.11936
																			123.984	-0.084	0.1262
																			123.984	-0.0014	0.1003
																			126.016	-0.05917	0.10477
																			126.016	-0.04557	0.10583
																			128.049	-0.0318	0.11712
																			128.049	-0.01257	0.09493
																			130.081	-0.03357	0.09067
																			130.081	-0.05023	0.11027
																			132.114	-0.04233	0.12453
																			132.114	-0.039	0.12933
																			134.146	-0.04027	0.1513
																			134.146	-0.06123	0.1358
																			136.179	-0.02337	0.18527
																			136.179	-0.0567	0.1636
																			138.211	-0.08827	0.15133
																			138.211	-0.07203	0.1568
																			140.244	-0.06407	0.16717
																			140.244	-0.04913	0.17233
																			142.276	-0.0469	0.1937
																			142.276	-0.00114	0.19583
																			144.309	-0.02397	0.19397
																			144.309	-0.07257	0.2093
																			146.341	-0.01763	0.2335
																			146.341	-0.02587	0.20763
																			148.374	-0.03033	0.177
																			148.374	0.0275	0.19437
																			150.407	0.00733	0.21497
																			150.407	-0.0059	0.20973
																			152.439	-0.02707	0.23433
																			152.439	-0.0088	0.20837
																			154.472	0.02813	0.24767
																			154.472	0.01237	0.17907
																			156.504	-0.026	0.21033
																			156.504	-0.00873	0.2396
																			158.537	0.0331	0.21887
																			158.537	-0.02173	0.21277
																			160.569	0.01317	0.16707
																			160.569	-0.00797	0.18593
																			162.602	-0.01367	0.1643
																			162.602	0.01597	0.18307
																			164.634	0.00457	0.14137
																			164.634	-0.00246	0.17193
																			166.667	0.01587	0.15337
																			166.667	0.01183	0.1802
																			168.699	-0.0533	0.1502
																			168.699	-0.0175	0.1435
																			170.732	-0.0744	0.03897
																			170.732	-0.1038	0.06717
																			172.764	0.00202	0.06947
																			172.764	-0.06803	0.10687
																			174.797	0.01093	0.1304
																			174.797	-0.0437	0.11533
																			176.829	0.0145	0.13517
																			176.829	-0.01133	0.15207
																			178.862	-0.02647	0.0797
																			178.862	-0.084	0.08737
																			180.894	-0.0679	0.03687
																			180.894	-0.0627	0.01563
																			182.927	-0.06367	0.01743
																			182.927	-0.04003	0.0171
																			184.959	-0.0807	0.04407
																			184.959	-0.06193	0.07313
																			186.992	-0.0849	0.09217
																			186.992	-0.07317	0.04023
																			189.024	-0.0523	0.06153
																			189.024	-0.06877	0.05923
																			191.057	-0.0668	0.0438
																			191.057	-0.0694	0.02833
																			193.089	-0.06573	0.02507
																			193.089	-0.058	0.05987
																			195.122	-0.02687	0.04483
																			195.122	-0.03293	0.03963
																			197.154	0.0166	0.1011
																			197.154	-0.04327	0.0675
																			199.187	-0.07253	0.08713
																			199.187	-0.0102	0.0555
																			201.22	-0.07007	0.1094
																			201.22	-0.04763	0.11627
																			203.252	-0.01767	0.06907
																			203.252	-0.037	0.079
																			205.285	-0.00827	0.08957
																			205.285	-0.03027	0.0584
																			207.317	0.02247	0.08077
																			207.317	5.58827e-05	0.07237
																			209.35	-0.05677	0.0904
																			209.35	-0.01803	0.09193
																			211.382	-0.03223	0.06503
																			211.382	-0.03147	0.05273
																			213.415	-0.03567	0.0429
																			213.415	-0.05613	0.05087
																			215.447	-0.03317	0.033
																			215.447	-0.0518	-0.02823
																			217.48	-0.04103	0.02263
																			217.48	-0.0241	0.0212
																			219.512	-0.01463	0.02457
																			219.512	-0.07047	0.03303
																			221.545	-0.0658	0.057
																			221.545	0.0405	0.03883
																			223.577	-0.00553	0.02783
																			223.577	-0.0306	0.01933
																			225.61	-0.0602	0.0141
																			225.61	0.00134	0.04717
																			227.642	-0.013	0.01397
																			227.642	-0.01903	-0.02277
																			229.675	-0.06913	0.0305
																			229.675	-0.0326	0.03553
																			231.707	-0.05753	0.06213
																			231.707	-0.03817	0.02767
																			233.74	-0.07087	-0.00227
																			233.74	-0.1166	0.02207
																			235.772	-0.0838	-0.00653
																			235.772	-0.0429	0.01187
																			237.805	-0.04697	0.00577
																			237.805	-0.0798	-0.01333
																			239.837	-0.05877	-0.0209
																			239.837	-0.10127	-0.044
																			241.87	-0.05437	-0.000633333
																			241.87	-0.10817	-0.00443
																			243.902	-0.06957	-0.00517
																			243.902	-0.06077	-0.0109
																			245.935	-0.05883	-0.03803
																			245.935	-0.04677	-0.03713
																			247.967	-0.03967	0.03277
																			247.967	-0.0884	-0.09257
																			250	-0.01957	-0.00863
																			250	-0.05637	-0.042
																			250	-0.05817	-0.01853
																			250	0.01427	-0.02813
																			250	0.00287	0.00343
																			250	-0.0287	-0.01583
																			250	-0.02637	0.00277
																			250	-0.04897	0.0142
																			250	-0.0448	0.00317
																			250	-0.05257	-0.035
																			250	-0.01393	-0.0371
																			250	-0.06823	-0.00377
																			250	-0.04353	0.03637
																			250	-0.0415	-0.05093
																			250	-0.0274	0.0127
																			250	-0.0526	0.0207
																			250	-0.04013	0.02303
																			250	-0.03913	0.07377
																			250	-0.06057	0.0078
																			250	-0.07013	0.00967

## Sheet: Supplementary Figure 17
	Supplementary Figure 17a							Supplementary Figure 17b
	Bias	Au(111)(gray)	D1(red)					Bias	Au(111)(gray)	D2(blus)
	-1000	2.40196	2.62448					-1000	2.47815	2.38918
	-989.837	2.42023	2.58244					-978.814	2.38546	2.44825
	-979.675	2.4445	2.5762					-957.627	2.33478	2.44886
	-969.512	2.42977	2.56935					-936.441	2.26413	2.44088
	-959.35	2.44231	2.61378					-915.254	2.28021	2.43424
	-949.187	2.43639	2.61968					-894.068	2.35075	2.41379
	-939.024	2.43937	2.61767					-872.881	2.39877	2.42632
	-928.862	2.45759	2.556					-851.695	2.43204	2.44493
	-918.699	2.46909	2.56664					-830.508	2.40929	2.53045
	-908.537	2.47832	2.57238					-809.322	2.39795	2.58064
	-898.374	2.45899	2.54622					-788.136	2.36721	2.55085
	-888.211	2.43871	2.57433					-766.949	2.26129	2.50568
	-878.049	2.43293	2.57429					-745.763	2.26002	2.56124
	-867.886	2.40391	2.56103					-724.576	2.28362	2.55677
	-857.724	2.3884	2.519					-703.39	2.3407	2.54707
	-847.561	2.44693	2.51129					-682.203	2.41206	2.56094
	-837.398	2.44248	2.49084					-661.017	2.40739	2.54547
	-827.236	2.43364	2.47113					-639.831	2.41112	2.54058
	-817.073	2.44742	2.53386					-618.644	2.47085	2.59847
	-806.911	2.41113	2.5281					-597.458	2.44686	2.57675
	-796.748	2.45011	2.49222					-576.271	2.39925	2.57395
	-786.585	2.43807	2.51005					-555.085	2.35528	2.57828
	-776.423	2.37734	2.50573					-533.898	2.43923	2.6394
	-766.26	2.35623	2.49507					-512.712	2.57833	2.71445
	-756.098	2.36764	2.51311					-491.525	2.82858	2.79454
	-745.935	2.40077	2.545					-470.339	2.99892	2.89656
	-735.772	2.39817	2.57234					-449.153	2.93834	2.90817
	-725.61	2.34839	2.56513					-427.966	2.92783	2.96433
	-715.447	2.37637	2.56834					-406.78	2.91288	3.08678
	-705.285	2.35927	2.5724					-385.593	2.98985	3.14539
	-695.122	2.34111	2.60263					-364.407	3.05878	3.24441
	-684.959	2.36749	2.6401					-343.22	2.99706	3.41369
	-674.797	2.41948	2.63708					-322.034	3.04829	3.46328
	-664.634	2.35114	2.67538					-300.847	3.06299	3.53288
	-654.472	2.37144	2.68191					-279.661	3.14589	3.58028
	-644.309	2.40768	2.7307					-258.475	3.1107	3.56295
	-634.146	2.4307	2.76249					-237.288	3.10848	3.59737
	-623.984	2.45955	2.78887					-216.102	3.13156	3.71748
	-613.821	2.51803	2.84569					-194.915	3.05836	3.74429
	-603.659	2.53783	2.90163					-173.729	3.0112	3.91979
	-593.496	2.59414	2.95668					-152.542	3.0073	3.99571
	-583.333	2.63193	2.97989					-131.356	2.99668	3.73837
	-573.171	2.70695	3.03049					-110.169	3.04985	3.36453
	-563.008	2.74163	3.06572					-88.983	3.01587	3.10446
	-552.846	2.76217	3.11298					-67.7966	3.06213	3.01353
	-542.683	2.78722	3.11085					-46.6102	3.02413	2.94352
	-532.52	2.80269	3.1785					-25.4237	3.0113	2.90101
	-522.358	2.81831	3.18986					-4.23729	3.01124	2.82335
	-512.195	2.83458	3.18123					16.9492	3.05407	2.78488
	-502.033	2.86367	3.21357					38.1356	3.07868	2.74652
	-491.87	2.95028	3.23706					59.322	3.02209	2.76444
	-481.707	2.9698	3.28033					80.5085	3.03491	2.80253
	-471.545	3.02951	3.34442					101.695	3.00956	2.77894
	-461.382	3.05494	3.30444					122.881	3.07344	2.85381
	-451.22	3.01961	3.26744					144.068	3.09447	2.91887
	-441.057	3.04418	3.3097					165.254	3.06681	2.93602
	-430.894	3.03997	3.26032					186.441	3.07726	2.9411
	-420.732	3.06353	3.18825					207.627	3.10744	2.95816
	-410.569	3.12657	3.16262					228.814	3.12162	2.9986
	-400.406	3.12687	3.11509					250	3.13089	2.95235
	-390.244	3.04628	3.11273					271.186	3.1079	2.95835
	-380.081	3.03205	3.09333					292.373	3.14718	2.9558
	-369.919	2.93309	3.07793					313.559	3.16235	2.97093
	-359.756	2.94636	3.06383					334.746	3.10779	2.95279
	-349.594	2.94827	3.03544					355.932	3.18152	2.99207
	-339.431	2.92043	3.0358					377.119	3.13693	2.97976
	-329.268	2.90019	3.02348					398.305	3.08147	2.9335
	-319.106	2.89631	2.97782					419.492	3.10446	2.91013
	-308.943	2.85741	2.9062					440.678	3.12282	2.92119
	-298.78	2.99667	2.96425					461.864	3.0726	2.86713
	-288.618	2.99399	2.98703					483.051	3.07978	2.85479
	-278.455	3.01058	2.96627					504.237	3.01674	2.807
	-268.293	3.0202	2.96919					525.424	2.96896	2.80282
	-258.13	3.05425	3.03112					546.61	3.06496	2.88713
	-247.967	3.08517	2.98429					567.797	3.11659	2.90971
	-237.805	3.11708	3.0056					588.983	3.1002	2.93446
	-227.642	3.12862	2.97297					610.169	3.09652	2.88244
	-217.48	3.16636	2.98659					631.356	3.10587	2.87494
	-207.317	3.10688	2.97789					652.542	3.1502	2.89464
	-197.154	3.13957	2.96981					673.729	3.13002	2.94125
	-186.992	3.12796	2.97782					694.915	3.0997	2.98164
	-176.829	3.0841	3.00487					716.102	3.11437	2.94934
	-166.667	3.12657	2.98032					737.288	3.13992	2.94451
	-156.504	3.12522	2.93008					758.475	3.10805	2.97629
	-146.341	3.11582	2.91546					779.661	3.04031	2.91984
	-136.179	3.05871	2.89928					800.847	3.10423	3.01682
	-126.016	3.06113	2.87191					822.034	3.11117	3.04049
	-115.854	3.03417	2.85699					843.22	3.13622	3.0229
	-105.691	3.01275	2.88016					864.407	3.10674	3.02669
	-95.5285	2.98543	2.84942					885.593	3.04746	2.96745
	-85.3659	2.98379	2.85528					906.78	3.04792	2.98938
	-75.2033	2.95423	2.81787					927.966	3.0471	3.03075
	-65.0406	3.04707	2.85107					949.153	3.05023	3.05721
	-54.878	3.0571	2.85385					970.339	3.05135	3.0739
	-44.7154	2.9827	2.84396					991.525	3.10021	3.12323
	-34.5528	2.92659	2.89244					1012.71	3.07801	3.11262
	-24.3902	2.90673	2.92653					1033.9	3.08136	3.15857
	-14.2276	2.92478	2.84109					1055.08	3.07126	3.14443
	-4.06504	2.92774	2.62653					1076.27	3.02688	3.15803
	6.09756	2.9378	2.61746					1097.46	3.06163	3.18137
	16.2602	2.95626	2.84567					1118.64	3.08666	3.20902
	26.4228	2.99145	2.94413					1139.83	3.13301	3.22757
	36.5854	3.00811	2.85133					1161.02	3.12125	3.20682
	46.748	2.95969	2.82235					1182.2	3.13747	3.17715
	56.9106	2.9534	2.80416					1203.39	3.11115	3.14915
	67.0732	2.98148	2.75811					1224.58	3.12237	3.17506
	77.2358	2.94411	2.81411					1245.76	3.0396	3.13081
	87.3984	2.96773	2.79464					1266.95	3.06361	3.10951
	97.561	2.99761	2.8064					1288.14	3.06518	3.09938
	107.724	3.02483	2.8095					1309.32	3.08745	3.12292
	117.886	3.00738	2.77549					1330.51	3.08246	3.15635
	128.049	3.01642	2.77761					1351.69	3.09253	3.11853
	138.211	2.97361	2.77153					1372.88	3.07401	3.12721
	148.374	2.92515	2.71032					1394.07	3.10608	3.04972
	158.537	2.90533	2.64159					1415.25	3.12921	3.07399
	168.699	2.92872	2.69432					1436.44	3.10089	3.11409
	178.862	2.91448	2.71695					1457.63	3.12288	3.14372
	189.024	2.94562	2.70985					1478.81	3.21322	3.15993
	199.187	2.95238	2.69254					1500	3.23039	3.13742
	209.35	2.98698	2.71704
	219.512	3.03292	2.71367
	229.675	3.04597	2.72454
	239.837	3.04989	2.67265
	250	3.05826	2.69405
	260.163	3.03176	2.72185
	270.325	3.04501	2.70122
	280.488	3.02308	2.71298
	290.65	3.04626	2.72493
	300.813	3.02165	2.70146
	310.976	3.02604	2.71853
	321.138	3.06851	2.73529
	331.301	3.08575	2.69274
	341.463	3.09527	2.69538
	351.626	3.07734	2.6937
	361.789	3.08548	2.7044
	371.951	3.06767	2.7161
	382.114	3.04761	2.68644
	392.276	3.06083	2.67513
	402.439	3.06256	2.72447
	412.602	3.03313	2.70231
	422.764	3.03463	2.70243
	432.927	3.07329	2.75247
	443.089	3.08597	2.72302
	453.252	3.08527	2.74215
	463.415	3.05459	2.6655
	473.577	2.9816	2.62954
	483.74	3.04132	2.66136
	493.902	3.03482	2.6993
	504.065	3.05134	2.69817
	514.228	3.07004	2.69585
	524.39	3.0867	2.71
	534.553	3.07032	2.73813
	544.715	3.05211	2.73335
	554.878	3.05658	2.73572
	565.041	3.03478	2.73478
	575.203	3.0489	2.71517
	585.366	3.05127	2.73567
	595.528	3.07868	2.74048
	605.691	3.04231	2.7145
	615.854	3.06979	2.75053
	626.016	3.01568	2.76245
	636.179	3.04173	2.76515
	646.341	3.04891	2.75365
	656.504	3.04107	2.79048
	666.667	3.08253	2.80034
	676.829	3.08441	2.78535
	686.992	3.11306	2.84061
	697.154	3.10237	2.85544
	707.317	3.11947	2.87404
	717.48	3.11153	2.86103
	727.642	3.10116	2.87417
	737.805	3.1281	2.90304
	747.967	3.12545	2.87813
	758.13	3.11537	2.89064
	768.293	3.10936	2.91244
	778.455	3.03088	2.90672
	788.618	2.98564	2.88997
	798.781	3.07545	2.95956
	808.943	3.11313	2.99096
	819.106	3.1039	2.99224
	829.268	3.06645	3.00216
	839.431	3.06117	3.02127
	849.594	3.09661	3.02069
	859.756	3.09638	2.98558
	869.919	3.08071	3.0218
	880.081	3.09709	3.01598
	890.244	3.09062	3.02889
	900.406	3.03921	3.02522
	910.569	3.06197	3.01776
	920.732	3.07327	3.04865
	930.894	3.08887	3.03033
	941.057	3.09098	3.02621
	951.219	3.0598	3.05961
	961.382	3.06722	3.05391
	971.545	3.07649	3.05152
	981.707	3.05135	3.05113
	991.87	3.11535	3.01275
	1002.03	3.12065	3.02372
	1012.2	3.11721	3.0551
	1022.36	3.12579	3.05571
	1032.52	3.11033	3.01079
	1042.68	3.09438	3.02134
	1052.85	3.09709	2.99644
	1063.01	3.09526	2.99973
	1073.17	3.08712	2.97122
	1083.33	3.13895	2.99173
	1093.5	3.10244	2.9675
	1103.66	3.11784	2.97023
	1113.82	3.13962	2.959
	1123.98	3.14129	2.94115
	1134.15	3.16474	2.94188
	1144.31	3.1788	2.96745
	1154.47	3.19966	2.91501
	1164.63	3.19274	2.93787
	1174.8	3.21298	2.95303
	1184.96	3.17807	2.94948
	1195.12	3.21942	2.94312
	1205.28	3.21651	2.93104
	1215.45	3.1869	2.87302
	1225.61	3.19417	2.87353
	1235.77	3.16622	2.86188
	1245.93	3.18274	2.84367
	1256.1	3.15755	2.81074
	1266.26	3.15645	2.8182
	1276.42	3.16272	2.83739
	1286.59	3.18341	2.82318
	1296.75	3.13735	2.82766
	1306.91	3.12569	2.76378
	1317.07	3.1781	2.77552
	1327.24	3.16172	2.76796
	1337.4	3.18097	2.78979
	1347.56	3.14936	2.7863
	1357.72	3.14289	2.73927
	1367.89	3.16179	2.73082
	1378.05	3.20056	2.79772
	1388.21	3.19218	2.75824
	1398.37	3.16217	2.75489
	1408.54	3.11761	2.73428
	1418.7	3.16855	2.7734
	1428.86	3.17077	2.77496
	1439.02	3.15106	2.74592
	1449.19	3.14343	2.76807
	1459.35	3.14344	2.79705
	1469.51	3.13696	2.81445
	1479.67	3.13902	2.79997
	1489.84	3.17662	2.83456
	1500	3.17125	2.84096

## Sheet: Supplementary Figure18
	Supplementary Figure 18b dI/dV spectra
	Bias	Au(111)(gray)	red	green	blue
	-2000	5.0786	7.99125	5.4723	4.71735
	-1966.1	5.04525	7.90355	5.4289	4.75299
	-1932.2	5.0092	7.78863	5.45864	4.74599
	-1898.31	4.95994	7.69719	5.48787	4.7129
	-1864.41	4.81535	7.63232	5.52974	4.66479
	-1830.51	4.68646	7.45145	5.39912	4.58664
	-1796.61	4.55861	7.13928	5.30051	4.50732
	-1762.71	4.5207	6.91273	5.27634	4.48015
	-1728.81	4.46763	6.67336	5.33324	4.41389
	-1694.92	4.34585	6.18926	5.34698	4.33795
	-1661.02	4.26369	5.60568	5.23337	4.15372
	-1627.12	4.25184	5.19152	4.88572	4.07935
	-1593.22	4.17293	4.89355	4.56107	3.92764
	-1559.32	4.06913	4.68061	4.31888	3.83029
	-1525.42	3.9548	4.58123	4.19483	3.71254
	-1491.53	3.99395	4.42184	4.09604	3.68725
	-1457.63	4.03016	4.38257	4.10959	3.67713
	-1423.73	4.02831	4.35385	4.11488	3.67616
	-1389.83	3.94352	4.31877	4.04056	3.66719
	-1355.93	3.94761	4.30527	4.03138	3.67974
	-1322.03	4.01086	4.26206	4.05869	3.63687
	-1288.14	4.01717	4.23698	4.05762	3.66058
	-1254.24	4.13972	4.31042	4.11229	3.75371
	-1220.34	4.03033	4.23319	4.07727	3.72885
	-1186.44	3.95123	4.1693	3.99335	3.69316
	-1152.54	3.91207	4.12197	3.86608	3.63248
	-1118.64	3.877	4.05152	3.84411	3.59841
	-1084.75	3.95102	3.95356	3.93622	3.63084
	-1050.85	4.06413	3.80269	4.0397	3.66595
	-1016.95	4.04905	3.73729	4.00809	3.66633
	-983.051	3.87952	3.769	3.91585	3.61216
	-949.153	3.71114	3.91672	3.86542	3.54656
	-915.254	3.69822	3.93416	3.74834	3.53077
	-881.356	3.71441	3.85237	3.80688	3.55652
	-847.458	3.80134	3.94715	3.93536	3.59858
	-813.559	3.79549	4.18894	4.0418	3.61953
	-779.661	3.71463	4.20665	4.00252	3.57304
	-745.763	3.59082	4.21503	3.95222	3.51827
	-711.864	3.63667	4.20016	4.04092	3.53521
	-677.966	3.79979	4.19895	4.28621	3.5933
	-644.068	3.78758	4.20036	4.40945	3.59973
	-610.169	3.83889	4.22967	4.58653	3.6284
	-576.271	3.72316	4.29906	4.5654	3.57325
	-542.373	3.76666	4.45011	4.65884	3.51019
	-508.475	4.11054	4.7562	4.93566	3.60395
	-474.576	4.48695	5.0099	5.12184	3.6965
	-440.678	4.55565	5.21435	5.27612	3.7205
	-406.78	4.79311	5.54106	5.42812	3.83236
	-372.881	4.91012	5.92212	5.44878	3.8633
	-338.983	4.91729	6.48549	5.28014	3.90275
	-305.085	4.97797	6.72413	5.30471	4.00069
	-271.186	5.01786	6.86671	5.39023	4.09888
	-237.288	5.09218	7.08039	5.31262	4.14651
	-203.39	5.18218	7.43822	5.28501	4.19551
	-169.492	5.21024	7.86897	5.14969	4.18182
	-135.593	5.21033	7.44203	5.09718	4.17396
	-101.695	5.09928	5.9809	5.03996	4.08641
	-67.7966	5.181	5.24408	5.15712	4.14802
	-33.8983	5.15076	4.85883	5.35861	4.1402
	0	5.14462	4.65476	5.73117	4.1121
	33.8983	5.09404	4.48645	5.19297	4.13173
	67.7966	4.9976	4.47026	4.81376	4.15824
	101.695	5.01648	4.60104	4.74569	4.17934
	135.593	5.23871	4.89089	4.81454	4.32661
	169.492	5.19007	4.99245	4.69456	4.3301
	203.39	5.21159	5.02045	4.67437	4.36203
	237.288	5.16987	4.99714	4.67645	4.3945
	271.186	5.26658	5.00585	4.74855	4.48313
	305.085	5.30642	4.99859	4.79882	4.51196
	338.983	5.22269	4.96365	4.71256	4.4806
	372.881	5.22607	4.98064	4.67299	4.51632
	406.78	5.14163	4.897	4.57821	4.52046
	440.678	5.13435	4.84365	4.52206	4.47683
	474.576	5.09729	4.78337	4.46162	4.45322
	508.475	4.98804	4.67265	4.32537	4.41836
	542.373	5.05858	4.71559	4.51971	4.46051
	576.271	5.19466	4.80999	4.65775	4.53642
	610.169	5.14309	4.75475	4.66325	4.52725
	644.068	5.12899	4.81352	4.7507	4.51451
	677.966	5.13156	4.81626	4.7701	4.50699
	711.864	5.14218	4.90404	4.78941	4.50022
	745.763	5.1011	4.9205	4.80039	4.4342
	779.661	5.11499	4.89751	4.83989	4.38896
	813.559	5.26856	5.04853	5.03361	4.42736
	847.458	5.28224	5.14883	5.03115	4.49806
	881.356	5.17369	5.15145	4.9271	4.43589
	915.254	5.18931	5.13797	5.03174	4.43409
	949.153	5.11587	5.24453	5.10445	4.39726
	983.051	5.15472	5.32842	5.20646	4.44573
	1016.95	5.19689	5.38942	5.32094	4.47149
	1050.85	5.19688	5.40138	5.31785	4.48069
	1084.75	5.18414	5.39598	5.32683	4.46999
	1118.64	5.2791	5.48318	5.4919	4.56223
	1152.54	5.36489	5.5087	5.61358	4.66605
	1186.44	5.38375	5.48085	5.45143	4.70222
	1220.34	5.31453	5.42012	5.38649	4.71372
	1254.24	5.28088	5.36565	5.2501	4.75024
	1288.14	5.27821	5.28508	5.19727	4.77215
	1322.03	5.35426	5.24163	5.28767	4.84805
	1355.93	5.33537	5.21615	5.29067	4.92025
	1389.83	5.34152	5.12652	5.25918	4.9769
	1423.73	5.40303	5.14237	5.37813	5.06788
	1457.63	5.47092	5.13338	5.34604	5.19963
	1491.53	5.50463	5.1097	5.33534	5.29677
	1525.42	5.54142	5.14176	5.26405	5.41775
	1559.32	5.58853	5.13512	5.22276	5.67753
	1593.22	5.51174	5.15223	5.17422	5.81927
	1627.12	5.54407	5.12614	5.18788	6.06996
	1661.02	5.57686	5.16053	5.17986	6.34854
	1694.92	5.60057	5.22727	5.23568	6.655
	1728.81	5.64833	5.28047	5.38493	7.00658
	1762.71	5.71089	5.34156	5.45297	7.36241
	1796.61	5.68268	5.3495	5.47474	7.73576
	1830.51	5.61941	5.41214	5.4412	8.02606
	1864.41	5.69848	5.49319	5.51161	8.2879
	1898.31	5.68038	5.60341	5.72045	8.55974
	1932.2	5.71671	5.70719	5.78465	8.81726
	1966.1	5.79754	5.78225	5.70774	9.09429
	2000	5.79455	5.87161	5.89389	9.381

## Sheet: Supplementary Figure 19
t(eV)	t2 black	t3 red
0	0.0229	0.0229
-0.01	0.0229	0.02275
-0.02	0.0229	0.02261
-0.03	0.0229	0.02247
-0.04	0.0229	0.02235
-0.05	0.0229	0.02223
-0.06	0.0229	0.02212
-0.07	0.0229	0.02202
-0.08	0.02289	0.02194
-0.09	0.02289	0.02186
-0.1	0.02289	0.02179
-0.11	0.02288	0.02173
-0.12	0.02288	0.02169
-0.13	0.02287	0.02165
-0.14	0.02287	0.02163
-0.15	0.02286	0.02162
-0.16	0.02286	0.02162
-0.17	0.02285	0.02163
-0.18	0.02284	0.02166
-0.19	0.02284	0.0217
-0.2	0.02283	0.02175
-0.21	0.02282	0.02182
-0.22	0.02281	0.02191
-0.23	0.02281	0.02201
-0.24	0.0228	0.02212
-0.25	0.02279	0.02226
-0.26	0.02278	0.02241
-0.27	0.02277	0.02258
-0.28	0.02276	0.02277
-0.29	0.02275	0.02298
-0.3	0.02274	0.02321
-0.31	0.02272	0.02346
-0.32	0.02271	0.02374
-0.33	0.0227	0.02404
-0.34	0.02269	0.02437
-0.35	0.02268	0.02472
-0.36	0.02266	0.0251
-0.37	0.02265	0.02552
-0.38	0.02263	0.02596
-0.39	0.02262	0.02644
-0.4	0.02261	0.02695

## Sheet: Supplementary Figure 20
Supplementary Figure 20a			Supplementary Figure 20b
-1.73401			-1.69715
-1.37207			-1.34445
-1.04431			-1.15997
-0.99502			-0.89179
-0.04832			-0.17853
0.04832			0.17853
0.99502			0.89179
1.04431			1.15997
1.37207			1.34445
1.73401			1.69715

## Sheet: Supplementary Figure 21
Supplementary Figure 21a				Supplementary Figure 21b
Red	Blue			Red	Blue
-1.75014	-1.72946			-1.69777	-1.70788
-1.37462	-1.39429			-1.34485	-1.36288
-1.05026	-1.06855			-1.21431	-1.12545
-1.01876	-0.99119			-0.86196	-0.93054
-0.33847	-0.36155			-0.37073	-0.37166
0.36155	0.33847			0.37166	0.37073
0.99119	1.01876			0.93054	0.86196
1.06855	1.05026			1.12545	1.21431
1.39429	1.37462			1.36288	1.34485
1.72946	1.75014			1.70788	1.69777
